# Supplementary material for: Differential Demographic and Clinical Characteristics between MMR Vaccinated and Unvaccinated Children in South Korea: A Nationwide Study
Source: Vaccines (Basel). 2021 Jun 15;9(6):653. doi: 10.3390/vaccines9060653 (PMC8232726; doi:10.3390/vaccines9060653)
Supplement: Supplementary file 1 [file vaccines-09-00653-s001.zip]

Archive with 1 entries (1 files):
- vaccines-1209717-supplementary.pdf
